# Supplementary material for: Optimizing Analysis Methods: Rapid and Accurate Determination of Cuaminosulfate Residues with LC-MS/MS Based on Box–Behnken Design Study
Source: Molecules. 2024 Feb 8;29(4):794. doi: 10.3390/molecules29040794 (PMC10892704; doi:10.3390/molecules29040794)
Supplement: Supplementary file 1 [file molecules-29-00794-s001.zip]

Archive with 1 entries (1 files):
- molecules-2836895-supplementary.pdf
